# Supplementary material for: Polygenic prediction via Bayesian regression and continuous shrinkage priors
Source: Nat Commun. 2019 Apr 16;10:1776. doi: 10.1038/s41467-019-09718-5 (PMC6467998; doi:10.1038/s41467-019-09718-5)
Supplement: Supplementary file 4 — Supplementary Data 1 [file 41467_2019_9718_MOESM4_ESM.xlsx]

## Sheet: Sheet1
Disease/Trait	Abbreviation	Study/Consortium	Sample size (case/control)	Reference	PMID	Year	Population	File name	Link	Number of SNPs
Breast Cancer	BRCA	BCAC/DRIVE/iCOGS	228951 (122977/105974)	Michailidou et al. Nature	29059683	2017	European	oncoarray_bcac_public_release_oct17.txt	http://bcac.ccge.medschl.cam.ac.uk/bcacdata/oncoarray/gwas-icogs-and-oncoarray-summary-results	11792542
Coronary Artery Disease	CAD	CARDIoGRAMplusC4D	184305 (60801/123504)	Nikpay et al. Nature Genetics	26343387	2015	European + South/East Asian + Hispanic/African Americans	cad.add.160614.website.txt	http://www.cardiogramplusc4d.org/data-downloads	9455778
Depression	DEP	PGC	173005 (59851/113154)	Wray et al. Nature Genetics	29700475	2018	European	MDD2018_ex23andMe	https://www.med.unc.edu/pgc/results-and-downloads	13554550
Inflammatory Bowel Disease	IBD	IIBDGC	34652 (12882/21770)	Liu et al. Nature Genetics	26192919	2015	European	EUR.IBD.gwas_info03_filtered.assoc	https://www.ibdgenetics.org/downloads.html	11555662
Rheumatoid Arthritis	RA	NA	58284 (14361/43923)	Okada et al. Nature	24390342	2014	European	RA_GWASmeta_European_v2.txt	http://plaza.umin.ac.jp/~yokada/datasource/software.htm	8747962
Type 2 Diabetes Mellitus	T2DM	DIAGRAM	159208 (26676/132532)	Scott et al. Diabetes	28566273	2017	European	METAANALYSIS_DIAGRAM_SE1.txt	http://diagram-consortium.org/downloads.html	12056346
Height	HGT	GIANT	693529	Yengo et al. Human Molecular Genetics	NA	2018	European	Meta-analysis_Wood_et_al+UKBiobank_2018.txt	https://portals.broadinstitute.org/collaboration/giant/index.php/GIANT_consortium_data_files	2334001
Body mass index	BMI	GIANT	681275	Yengo et al. Human Molecular Genetics	NA	2018	European	Meta-analysis_Locke_et_al+UKBiobank_2018_UPDATED.txt	https://portals.broadinstitute.org/collaboration/giant/index.php/GIANT_consortium_data_files	2336269
High-density lipoproteins	HDL	The Global Lipids Genetics Consortium	188578	Willer et al. Nature Genetics	24097068	2013	European	jointGwasMc_HDL.txt	http://csg.sph.umich.edu/willer/public/lipids2013	2447441
Low-density lipoproteins	LDL	The Global Lipids Genetics Consortium	188578	Willer et al. Nature Genetics	24097068	2013	European	jointGwasMc_LDL.txt	http://csg.sph.umich.edu/willer/public/lipids2013	2437751
Cholesterol	CHOL	The Global Lipids Genetics Consortium	188578	Willer et al. Nature Genetics	24097068	2013	European	jointGwasMc_TC.txt	http://csg.sph.umich.edu/willer/public/lipids2013	2446981
Triglycerides	TRIG	The Global Lipids Genetics Consortium	188578	Willer et al. Nature Genetics	24097068	2013	European	jointGwasMc_TG.txt	http://csg.sph.umich.edu/willer/public/lipids2013	2439432
