# Supplementary material for: Polygenic prediction via Bayesian regression and continuous shrinkage priors
Source: Nat Commun. 2019 Apr 16;10:1776. doi: 10.1038/s41467-019-09718-5 (PMC6467998; doi:10.1038/s41467-019-09718-5)
Supplement: Supplementary file 5 — Supplementary Data 2 [file 41467_2019_9718_MOESM5_ESM.xlsx]

## Sheet: Sheet1
			BRCA	CAD	DEP	IBD	RA	T2DM	HGT	BMI	HDL	LDL	CHOL	TRIG
PRS-CS	R2 or Nagelkerke's R2	Mean	0.046412	0.033534	0.00870409	0.06316	0.0811449	0.0447648	0.282222	0.107524	0.102087	0.119567	0.0996854	0.0702877
		SD	0.00514007	0.00295447	0.0014086	0.00552903	0.00715607	0.00291359	0.00907363	0.00721283	0.00901224	0.0104106	0.00914173	0.0074728
	ROC AUC	Mean	0.640536	0.588231	0.553961	0.678948	0.660373	0.625623	NA	NA	NA	NA	NA	NA
		SD	0.00818595	0.00413161	0.00489102	0.00758713	0.00794023	0.00442143	NA	NA	NA	NA	NA	NA
	Precision-recall AUC	Mean	0.138088	0.224664	0.185203	0.0932942	0.183259	0.161457	NA	NA	NA	NA	NA	NA
		SD	0.00478241	0.00322554	0.00305381	0.00475814	0.0141437	0.00356935	NA	NA	NA	NA	NA	NA
	Top 10% OR	Mean	2.25682	2.34474	1.56585	3.69815	4.38735	2.37741	NA	NA	NA	NA	NA	NA
		SD	0.161097	0.108876	0.0808856	0.260777	0.256889	0.118326	NA	NA	NA	NA	NA	NA
PRS-CS-auto	R2 or Nagelkerke's R2	Mean	0.0445274	0.0248522	0.00496969	0.0584887	0.0469204	0.0370121	0.27974	0.102766	0.0934496	0.115004	0.0946342	0.061822
		SD	0.00459862	0.00239773	0.00113402	0.00496923	0.00481093	0.00262204	0.00893959	0.00683106	0.00753238	0.00975386	0.00835693	0.00661164
	ROC AUC	Mean	0.63756	0.578152	0.542317	0.674922	0.643502	0.616207	NA	NA	NA	NA	NA	NA
		SD	0.00735942	0.00392024	0.00515904	0.0074253	0.00799654	0.00424515	NA	NA	NA	NA	NA	NA
	Precision-recall AUC	Mean	0.137266	0.214525	0.176371	0.0879799	0.0945839	0.153867	NA	NA	NA	NA	NA	NA
		SD	0.00430856	0.00302225	0.0027228	0.00393618	0.00489125	0.00313353	NA	NA	NA	NA	NA	NA
	Top 10% OR	Mean	2.44652	2.01215	1.41213	3.36444	3.09765	2.05665	NA	NA	NA	NA	NA	NA
		SD	0.170073	0.105048	0.0786852	0.200769	0.2038	0.100504	NA	NA	NA	NA	NA	NA
Ldpred	R2 or Nagelkerke's R2	Mean	0.0327183	0.0335082	0.00903033	0.0703676	0.0630911	0.0436168	0.220919	0.0988747	0.0876722	0.110704	0.0754883	0.0605828
		SD	0.00352973	0.00307722	0.00141022	0.00540445	0.0061599	0.00287134	0.00924185	0.0077363	0.00768421	0.00909711	0.00756672	0.00692748
	ROC AUC	Mean	0.616627	0.589333	0.555123	0.688374	0.652652	0.624227	NA	NA	NA	NA	NA	NA
		SD	0.00661057	0.00435042	0.00442959	0.00737391	0.00828394	0.00441667	NA	NA	NA	NA	NA	NA
	Precision-recall AUC	Mean	0.128636	0.225405	0.184927	0.0976314	0.136044	0.159787	NA	NA	NA	NA	NA	NA
		SD	0.00422295	0.00355618	0.00300682	0.00443373	0.00839285	0.00355463	NA	NA	NA	NA	NA	NA
	Top 10% OR	Mean	1.96093	2.29181	1.57094	3.92607	4.24113	2.37761	NA	NA	NA	NA	NA	NA
		SD	0.138996	0.134244	0.0841768	0.232099	0.257494	0.123377	NA	NA	NA	NA	NA	NA
P+T	R2 or Nagelkerke's R2	Mean	0.0277974	0.0201844	0.00662918	0.0428994	0.0675049	0.0187649	0.239967	0.0847452	0.0551742	0.0885219	0.0753033	0.0366032
		SD	0.00402861	0.00269187	0.00156633	0.00453073	0.00618546	0.00205634	0.00867651	0.00723295	0.00772139	0.00973399	0.00704158	0.00698407
	ROC AUC	Mean	0.60869	0.570298	0.548515	0.650479	0.649834	0.581607	NA	NA	NA	NA	NA	NA
		SD	0.00802307	0.00571673	0.00634205	0.00945427	0.00827591	0.0049356	NA	NA	NA	NA	NA	NA
	Precision-recall AUC	Mean	0.122667	0.21122	0.17936	0.0770756	0.169463	0.138092	NA	NA	NA	NA	NA	NA
		SD	0.00436742	0.00335797	0.00393521	0.00405313	0.0154857	0.00306083	NA	NA	NA	NA	NA	NA
	Top 10% OR	Mean	1.92682	1.9172	1.47096	2.97036	3.98924	1.71464	NA	NA	NA	NA	NA	NA
		SD	0.170006	0.123579	0.114537	0.264566	0.24188	0.109216	NA	NA	NA	NA	NA	NA
Ldpred-inf	R2 or Nagelkerke's R2	Mean	0.0209497	0.0188773	0.00684828	0.0316077	0.0539185	0.0213676	0.2525	0.0909416	0.0383399	0.0331012	0.0408857	0.0319519
		SD	0.0027177	0.00215491	0.00127076	0.00367367	0.0055332	0.00222749	0.00836284	0.00625832	0.0054721	0.00527578	0.00507205	0.00554383
	ROC AUC	Mean	0.592488	0.564172	0.54882	0.628392	0.643704	0.587068	NA	NA	NA	NA	NA	NA
		SD	0.00626076	0.00405637	0.00443357	0.00773708	0.00825604	0.00482668	NA	NA	NA	NA	NA	NA
	Precision-recall AUC	Mean	0.116591	0.20773	0.18007	0.0707837	0.1223	0.137789	NA	NA	NA	NA	NA	NA
		SD	0.00348399	0.00285121	0.00301512	0.00324634	0.00736695	0.00295926	NA	NA	NA	NA	NA	NA
	Top 10% OR	Mean	1.7027	2.01573	1.42857	2.57968	3.98999	1.7896	NA	NA	NA	NA	NA	NA
		SD	0.124176	0.105647	0.0814622	0.171511	0.248696	0.0985667	NA	NA	NA	NA	NA	NA
PRS-unadj	R2 or Nagelkerke's R2	Mean	0.0132454	0.0145556	0.00651296	0.029794	0.0418745	0.0185533	0.137496	0.0558825	0.0272112	0.0244021	0.0312648	0.0298901
		SD	0.00242886	0.00190127	0.00116495	0.00372931	0.00491834	0.00207788	0.00701718	0.00507159	0.00473051	0.00461295	0.00447717	0.00553789
	ROC AUC	Mean	0.571026	0.557295	0.547145	0.622892	0.629429	0.582106	NA	NA	NA	NA	NA	NA
		SD	0.00702269	0.00407771	0.00423811	0.00781618	0.00822345	0.004745	NA	NA	NA	NA	NA	NA
	Precision-recall AUC	Mean	0.112471	0.204807	0.178083	0.070083	0.102995	0.134951	NA	NA	NA	NA	NA	NA
		SD	0.00372781	0.00279448	0.00281367	0.00372218	0.00613677	0.00283135	NA	NA	NA	NA	NA	NA
	Top 10% OR	Mean	1.68571	1.86373	1.46308	2.44517	3.51229	1.64556	NA	NA	NA	NA	NA	NA
		SD	0.129607	0.0937027	0.0731904	0.164271	0.236117	0.0963814	NA	NA	NA	NA	NA	NA
