# Supplementary material for: Polygenic prediction via Bayesian regression and continuous shrinkage priors
Source: Nat Commun. 2019 Apr 16;10:1776. doi: 10.1038/s41467-019-09718-5 (PMC6467998; doi:10.1038/s41467-019-09718-5)
Supplement: Supplementary file 6 — Supplementary Data 3 [file 41467_2019_9718_MOESM6_ESM.xlsx]

## Sheet: Sheet1
			BRCA	CAD	DEP	IBD	RA	T2DM	HGT	BMI	HDL	LDL	CHOL	TRIG
PRS-CS	R2 or Nagelkerke's R2	Mean	0.0465483	0.0341361	0.00880841	0.0643032	0.0823874	0.0447513	0.293439	0.111151	0.105138	0.118696	0.100453	0.0712454
		SD	0.00480912	0.00297537	0.00139558	0.00573149	0.00711678	0.00289438	0.00909782	0.00712323	0.00825141	0.0102021	0.00899296	0.00738873
	ROC AUC	Mean	0.640803	0.588917	0.554162	0.680154	0.659604	0.626348	NA	NA	NA	NA	NA	NA
		SD	0.00750676	0.00409453	0.00449545	0.00748606	0.0079385	0.00442674	NA	NA	NA	NA	NA	NA
	Precision-recall AUC	Mean	0.138148	0.225781	0.185002	0.0957183	0.187572	0.16092	NA	NA	NA	NA	NA	NA
		SD	0.00475108	0.00326576	0.00311702	0.00520242	0.01454	0.00349629	NA	NA	NA	NA	NA	NA
	Top 10% OR	Mean	2.18543	2.30281	1.57724	3.59837	4.24286	2.31931	NA	NA	NA	NA	NA	NA
		SD	0.142137	0.111312	0.115212	0.248668	0.255245	0.116415	NA	NA	NA	NA	NA	NA
PRS-CS-auto	R2 or Nagelkerke's R2	Mean	0.0438982	0.0243832	0.00556755	0.0573879	0.047544	0.0376694	0.288885	0.103175	0.0951373	0.117583	0.0938789	0.0610906
		SD	0.00461873	0.00232643	0.00118022	0.00483036	0.00468597	0.00263175	0.00898257	0.0070941	0.00761682	0.00983908	0.00810674	0.00664444
	ROC AUC	Mean	0.63629	0.577811	0.545254	0.673393	0.645252	0.617366	NA	NA	NA	NA	NA	NA
		SD	0.00745454	0.00386309	0.00503809	0.0073184	0.00772132	0.00425709	NA	NA	NA	NA	NA	NA
	Precision-recall AUC	Mean	0.136314	0.213525	0.177171	0.0869385	0.0950917	0.154499	NA	NA	NA	NA	NA	NA
		SD	0.00429415	0.00299672	0.00259602	0.00370295	0.0048066	0.00313217	NA	NA	NA	NA	NA	NA
	Top 10% OR	Mean	2.48301	1.85597	1.34614	3.29421	3.0097	2.08997	NA	NA	NA	NA	NA	NA
		SD	0.158049	0.0982038	0.062234	0.19515	0.196381	0.106092	NA	NA	NA	NA	NA	NA
Ldpred	R2 or Nagelkerke's R2	Mean	0.0322756	0.0334303	0.009184	0.0717314	0.0643125	0.0432369	0.262972	0.10341	0.0883998	0.112999	0.0776441	0.0611312
		SD	0.00353158	0.00307386	0.00140547	0.0055109	0.00614316	0.00291435	0.00850687	0.00711625	0.00764329	0.00906087	0.00752309	0.00701621
	ROC AUC	Mean	0.616081	0.589141	0.555774	0.689441	0.654499	0.623941	NA	NA	NA	NA	NA	NA
		SD	0.00664637	0.00429542	0.00433903	0.00731506	0.00816656	0.00451605	NA	NA	NA	NA	NA	NA
	Precision-recall AUC	Mean	0.127766	0.225445	0.184781	0.100001	0.140096	0.159268	NA	NA	NA	NA	NA	NA
		SD	0.00426786	0.00356023	0.00300139	0.00501765	0.00840093	0.00357435	NA	NA	NA	NA	NA	NA
	Top 10% OR	Mean	1.78013	2.27646	1.57625	4.0279	4.30417	2.33622	NA	NA	NA	NA	NA	NA
		SD	0.132738	0.136912	0.0847872	0.234374	0.243678	0.122416	NA	NA	NA	NA	NA	NA
P+T	R2 or Nagelkerke's R2	Mean	0.0242822	0.0159659	0.004709	0.0414832	0.0651445	0.0165604	0.235323	0.0800618	0.0565187	0.0815628	0.0754689	0.0368892
		SD	0.00383184	0.00273203	0.00149214	0.00462541	0.00613407	0.00180525	0.00801627	0.00748845	0.00665733	0.00921758	0.00751841	0.00781462
	ROC AUC	Mean	0.601326	0.562031	0.540371	0.647726	0.651457	0.577766	NA	NA	NA	NA	NA	NA
		SD	0.0081832	0.00631187	0.00772308	0.00902814	0.00956494	0.00448861	NA	NA	NA	NA	NA	NA
	Precision-recall AUC	Mean	0.119873	0.206579	0.17521	0.0754108	0.159075	0.13516	NA	NA	NA	NA	NA	NA
		SD	0.00403586	0.00459864	0.00475624	0.0040483	0.0216169	0.00268893	NA	NA	NA	NA	NA	NA
	Top 10% OR	Mean	1.92383	1.7052	1.36146	2.85559	4.0881	1.69124	NA	NA	NA	NA	NA	NA
		SD	0.196601	0.164766	0.10707	0.247109	0.236731	0.14621	NA	NA	NA	NA	NA	NA
Ldpred-inf	R2 or Nagelkerke's R2	Mean	0.0207632	0.0190829	0.00694383	0.0319548	0.0546476	0.0212151	0.264533	0.09264	0.0380096	0.0326185	0.0413031	0.0322068
		SD	0.0026986	0.0021683	0.00126854	0.0037287	0.00555809	0.0022227	0.00821254	0.00641249	0.00541057	0.00525015	0.00504376	0.00555213
	ROC AUC	Mean	0.592012	0.564512	0.5492	0.628868	0.644275	0.586946	NA	NA	NA	NA	NA	NA
		SD	0.00623024	0.00405737	0.00439461	0.00776949	0.00825256	0.00483326	NA	NA	NA	NA	NA	NA
	Precision-recall AUC	Mean	0.116224	0.207844	0.179898	0.0711631	0.124512	0.137387	NA	NA	NA	NA	NA	NA
		SD	0.00347759	0.00284915	0.00298035	0.00333653	0.00741235	0.0029318	NA	NA	NA	NA	NA	NA
	Top 10% OR	Mean	1.6796	2.03032	1.45742	2.56212	3.94808	1.73047	NA	NA	NA	NA	NA	NA
		SD	0.128124	0.107534	0.0810639	0.167502	0.26104	0.101781	NA	NA	NA	NA	NA	NA
PRS-unadj	R2 or Nagelkerke's R2	Mean	0.0132454	0.0145556	0.00651296	0.029794	0.0418745	0.0185533	0.137496	0.0558825	0.0272112	0.0244021	0.0312648	0.0298901
		SD	0.00242886	0.00190127	0.00116495	0.00372931	0.00491834	0.00207788	0.00701718	0.00507159	0.00473051	0.00461295	0.00447717	0.00553789
	ROC AUC	Mean	0.571026	0.557295	0.547145	0.622892	0.629429	0.582106	NA	NA	NA	NA	NA	NA
		SD	0.00702269	0.00407771	0.00423811	0.00781618	0.00822345	0.004745	NA	NA	NA	NA	NA	NA
	Precision-recall AUC	Mean	0.112471	0.204807	0.178083	0.070083	0.102995	0.134951	NA	NA	NA	NA	NA	NA
		SD	0.00372781	0.00279448	0.00281367	0.00372218	0.00613677	0.00283135	NA	NA	NA	NA	NA	NA
	Top 10% OR	Mean	1.68571	1.86373	1.46308	2.44517	3.51229	1.64556	NA	NA	NA	NA	NA	NA
		SD	0.129607	0.0937027	0.0731904	0.164271	0.236117	0.0963814	NA	NA	NA	NA	NA	NA
